# Supplementary material for: ﻿Phylogeography of the Colombian water snake Helicopsdanieli Amaral, 1938 (Reptilia, Squamata, Dipsadidae) with comments on the systematics and evolution of the genus Helicops Wagler, 1828
Source: Zookeys. 2024 Oct 17;1215:335–58. doi: 10.3897/zookeys.1215.128795 (PMC11502946; doi:10.3897/zookeys.1215.128795)
Supplement: XML Treatment for Helicops [file zookeys.1215.128795-treatment1.xml]

<!DOCTYPE tp:taxon-treatment
  PUBLIC "-//TaxonX//DTD Taxonomic Treatment Publishing DTD v0 20100105//EN" "tax-treatment-NSO.dtd">
<tp:taxon-treatment xmlns:tp="http://www.plazi.org/taxpub"><tp:treatment-meta><kwd-group><label>Taxon classification</label><kwd>
                  <named-content content-type="kingdom">Animalia</named-content>
                </kwd><kwd>
                  <named-content content-type="order">Squamata</named-content>
                </kwd><kwd>
                  <named-content content-type="family">Dipsadidae</named-content>
                </kwd></kwd-group><mixed-citation publication-type="journal"><person-group><name><surname>Hurtado-Gómez</surname><given-names>Juan Pablo</given-names></name><name><surname>Daza</surname><given-names>Juan M.</given-names></name><name><surname>Vargas-Ramírez</surname><given-names>Mario</given-names></name><name><surname>Deepak</surname><given-names>V.</given-names></name><name><surname>Fritz</surname><given-names>Uwe</given-names></name></person-group><article-title>﻿Phylogeography of the Colombian water snake <italic><tp:taxon-name><tp:taxon-name-part taxon-name-part-type="genus" reg="Helicops">Helicops</tp:taxon-name-part><tp:taxon-name-part taxon-name-part-type="species" reg="danieli">danieli</tp:taxon-name-part></tp:taxon-name></italic> Amaral, 1938 (<tp:taxon-name><tp:taxon-name-part taxon-name-part-type="class">Reptilia</tp:taxon-name-part></tp:taxon-name>, <tp:taxon-name><tp:taxon-name-part taxon-name-part-type="order">Squamata</tp:taxon-name-part></tp:taxon-name>, <tp:taxon-name><tp:taxon-name-part taxon-name-part-type="family">Dipsadidae</tp:taxon-name-part></tp:taxon-name>) with comments on the systematics and evolution of the genus <italic><tp:taxon-name><tp:taxon-name-part taxon-name-part-type="genus" reg="Helicops">Helicops</tp:taxon-name-part></tp:taxon-name></italic> Wagler, 1828</article-title><source>Zookeys</source><day>17</day><month>10</month><year>2024</year><volume>1215</volume><fpage>335</fpage><lpage>358</lpage><pub-id pub-id-type="doi">10.3897/zookeys.1215.128795</pub-id></mixed-citation></tp:treatment-meta><tp:nomenclature><label>﻿Subgenus:</label><tp:taxon-name>
                <object-id xmlns:xlink="http://www.w3.org/1999/xlink" content-type="arpha" xlink:type="simple">CFDDE319-1AE1-5CE4-9433-FEF8D7670582</object-id>
                <tp:taxon-name-part taxon-name-part-type="genus" reg="Helicops">Helicops</tp:taxon-name-part>
              </tp:taxon-name><tp:taxon-authority>Wagler, 1828</tp:taxon-authority></tp:nomenclature><tp:treatment-sec sec-type="type species" id="SECID0EKDDI"><title>Type species.</title><p><italic><tp:taxon-name><tp:taxon-name-part taxon-name-part-type="genus" reg="Coluber">Coluber</tp:taxon-name-part><tp:taxon-name-part taxon-name-part-type="species" reg="carinicaudus">carinicaudus</tp:taxon-name-part></tp:taxon-name></italic> Wied-Neuwied, 1824 (designated by <xref ref-type="bibr" rid="B17">Fitzinger 1843</xref>).</p></tp:treatment-sec><tp:treatment-sec sec-type="diagnosis" id="SECID0E6DDI"><title>Diagnosis.</title><p>Members of the <tp:taxon-name><tp:taxon-name-part taxon-name-part-type="infraspecific-rank">subgenus</tp:taxon-name-part><tp:taxon-name-part taxon-name-part-type="subgenus" reg="Helicops">Helicops</tp:taxon-name-part></tp:taxon-name> have long hemipenial lobes decorated with papillate flounces or calyces extending to the tips, but without spinules. The hemipenial body is covered both with spines and spinules; spines are concentrated on the sulcate surface and the lateral regions of the hemipenial body (Fig. <xref ref-type="fig" rid="F4">4B</xref>).</p></tp:treatment-sec><tp:treatment-sec sec-type="Content" id="SECID0ESEDI"><title>Content.</title><p>15 species, <tp:taxon-name><tp:taxon-name-part taxon-name-part-type="genus" reg="Helicops">Helicops</tp:taxon-name-part> (<tp:taxon-name-part taxon-name-part-type="subgenus" reg="Helicops">Helicops</tp:taxon-name-part>) <tp:taxon-name-part taxon-name-part-type="species" reg="acangussu">acangussu</tp:taxon-name-part></tp:taxon-name><xref ref-type="bibr" rid="B42">Moraes-da-Silva et al., 2022</xref>, <tp:taxon-name><tp:taxon-name-part taxon-name-part-type="genus" reg="Helicops">H.</tp:taxon-name-part> (<tp:taxon-name-part taxon-name-part-type="subgenus" reg="Helicops">H.</tp:taxon-name-part>) <tp:taxon-name-part taxon-name-part-type="species" reg="angulatus">angulatus</tp:taxon-name-part></tp:taxon-name> (Linnaeus, 1758), <tp:taxon-name><tp:taxon-name-part taxon-name-part-type="genus" reg="Helicops">H.</tp:taxon-name-part> (<tp:taxon-name-part taxon-name-part-type="subgenus" reg="Helicops">H.</tp:taxon-name-part>) <tp:taxon-name-part taxon-name-part-type="species" reg="apiaka">apiaka</tp:taxon-name-part></tp:taxon-name> Kawashita-Ribeiro, Ávila &amp; Morais, 2013, <tp:taxon-name><tp:taxon-name-part taxon-name-part-type="genus" reg="Helicops">H.</tp:taxon-name-part> (<tp:taxon-name-part taxon-name-part-type="subgenus" reg="Helicops">H.</tp:taxon-name-part>) <tp:taxon-name-part taxon-name-part-type="species" reg="boitata">boitata</tp:taxon-name-part></tp:taxon-name><xref ref-type="bibr" rid="B40">Moraes-da-Silva et al., 2019</xref>, <tp:taxon-name><tp:taxon-name-part taxon-name-part-type="genus" reg="Helicops">H.</tp:taxon-name-part> (<tp:taxon-name-part taxon-name-part-type="subgenus" reg="Helicops">H.</tp:taxon-name-part>) <tp:taxon-name-part taxon-name-part-type="species" reg="carinicaudus">carinicaudus</tp:taxon-name-part></tp:taxon-name> (Wied-Neuwied, 1824), <tp:taxon-name><tp:taxon-name-part taxon-name-part-type="genus" reg="Helicops">H.</tp:taxon-name-part> (<tp:taxon-name-part taxon-name-part-type="subgenus" reg="Helicops">H.</tp:taxon-name-part>) <tp:taxon-name-part taxon-name-part-type="species" reg="danieli">danieli</tp:taxon-name-part></tp:taxon-name> Amaral, 1938, <tp:taxon-name><tp:taxon-name-part taxon-name-part-type="genus" reg="Helicops">H.</tp:taxon-name-part> (<tp:taxon-name-part taxon-name-part-type="subgenus" reg="Helicops">H.</tp:taxon-name-part>) <tp:taxon-name-part taxon-name-part-type="species" reg="gomesi">gomesi</tp:taxon-name-part></tp:taxon-name> Amaral, 1922, <tp:taxon-name><tp:taxon-name-part taxon-name-part-type="genus" reg="Helicops">H.</tp:taxon-name-part> (<tp:taxon-name-part taxon-name-part-type="subgenus" reg="Helicops">H.</tp:taxon-name-part>) <tp:taxon-name-part taxon-name-part-type="species" reg="hagmanni">hagmanni</tp:taxon-name-part></tp:taxon-name> Roux, 1910, <tp:taxon-name><tp:taxon-name-part taxon-name-part-type="genus" reg="Helicops">H.</tp:taxon-name-part> (<tp:taxon-name-part taxon-name-part-type="subgenus" reg="Helicops">H.</tp:taxon-name-part>) <tp:taxon-name-part taxon-name-part-type="species" reg="nentur">nentur</tp:taxon-name-part></tp:taxon-name><xref ref-type="bibr" rid="B11">Costa et al., 2016</xref>, <tp:taxon-name><tp:taxon-name-part taxon-name-part-type="genus" reg="Helicops">H.</tp:taxon-name-part> (<tp:taxon-name-part taxon-name-part-type="subgenus" reg="Helicops">H.</tp:taxon-name-part>) <tp:taxon-name-part taxon-name-part-type="species" reg="pastazae">pastazae</tp:taxon-name-part></tp:taxon-name> Shreve, 1934, <tp:taxon-name><tp:taxon-name-part taxon-name-part-type="genus" reg="Helicops">H.</tp:taxon-name-part> (<tp:taxon-name-part taxon-name-part-type="subgenus" reg="Helicops">H.</tp:taxon-name-part>) <tp:taxon-name-part taxon-name-part-type="species" reg="petersi">petersi</tp:taxon-name-part></tp:taxon-name> Rossman, 1976, <tp:taxon-name><tp:taxon-name-part taxon-name-part-type="genus" reg="Helicops">H.</tp:taxon-name-part> (<tp:taxon-name-part taxon-name-part-type="subgenus" reg="Helicops">H.</tp:taxon-name-part>) <tp:taxon-name-part taxon-name-part-type="species" reg="polylepis">polylepis</tp:taxon-name-part></tp:taxon-name> Günther, 1861, <tp:taxon-name><tp:taxon-name-part taxon-name-part-type="genus" reg="Helicops">H.</tp:taxon-name-part> (<tp:taxon-name-part taxon-name-part-type="subgenus" reg="Helicops">H.</tp:taxon-name-part>) <tp:taxon-name-part taxon-name-part-type="species" reg="scalaris">scalaris</tp:taxon-name-part></tp:taxon-name> Jan, 1865, <tp:taxon-name><tp:taxon-name-part taxon-name-part-type="genus" reg="Helicops">H.</tp:taxon-name-part> (<tp:taxon-name-part taxon-name-part-type="subgenus" reg="Helicops">H.</tp:taxon-name-part>) <tp:taxon-name-part taxon-name-part-type="species" reg="trivittatus">trivittatus</tp:taxon-name-part></tp:taxon-name> (Gray, 1849), <tp:taxon-name><tp:taxon-name-part taxon-name-part-type="genus" reg="Helicops">H.</tp:taxon-name-part> (<tp:taxon-name-part taxon-name-part-type="subgenus" reg="Helicops">H.</tp:taxon-name-part>) <tp:taxon-name-part taxon-name-part-type="species" reg="yacu">yacu</tp:taxon-name-part></tp:taxon-name> Rossman &amp; Dixon, 1975.</p></tp:treatment-sec><tp:treatment-sec sec-type="comments" id="SECID0EWLDI"><title>Comments.</title><p><xref ref-type="bibr" rid="B72">Wagler (1828)</xref> coined the generic name <italic><tp:taxon-name><tp:taxon-name-part taxon-name-part-type="genus" reg="Helicops">Helicops</tp:taxon-name-part></tp:taxon-name></italic> to allocate <italic><tp:taxon-name><tp:taxon-name-part taxon-name-part-type="genus" reg="Coluber">Coluber</tp:taxon-name-part><tp:taxon-name-part taxon-name-part-type="species" reg="carinicaudus">carinicaudus</tp:taxon-name-part></tp:taxon-name></italic> (= <italic><tp:taxon-name><tp:taxon-name-part taxon-name-part-type="genus" reg="Helicops">Helicops</tp:taxon-name-part><tp:taxon-name-part taxon-name-part-type="species" reg="carinicaudus">carinicaudus</tp:taxon-name-part></tp:taxon-name></italic>) and suggested that <italic><tp:taxon-name><tp:taxon-name-part taxon-name-part-type="genus" reg="Coluber">Coluber</tp:taxon-name-part><tp:taxon-name-part taxon-name-part-type="species" reg="angulatus">angulatus</tp:taxon-name-part></tp:taxon-name></italic> Linnaeus, 1758 (= <italic><tp:taxon-name><tp:taxon-name-part taxon-name-part-type="genus" reg="Helicops">Helicops</tp:taxon-name-part><tp:taxon-name-part taxon-name-part-type="species" reg="angulatus">angulatus</tp:taxon-name-part></tp:taxon-name></italic>) and <italic><tp:taxon-name><tp:taxon-name-part taxon-name-part-type="genus" reg="Coluber">Coluber</tp:taxon-name-part><tp:taxon-name-part taxon-name-part-type="species" reg="erytrogrammus">erytrogrammus</tp:taxon-name-part></tp:taxon-name></italic> Palisot de Beauvois in Sonnini &amp; Latreille, 1801 (= <italic><tp:taxon-name><tp:taxon-name-part taxon-name-part-type="genus" reg="Farancia">Farancia</tp:taxon-name-part><tp:taxon-name-part taxon-name-part-type="species" reg="erytrogramma">erytrogramma</tp:taxon-name-part></tp:taxon-name></italic>) belonged to <italic><tp:taxon-name><tp:taxon-name-part taxon-name-part-type="genus" reg="Helicops">Helicops</tp:taxon-name-part></tp:taxon-name></italic> because of their similarity. Two years later, <xref ref-type="bibr" rid="B73">Wagler (1830)</xref> included in <italic><tp:taxon-name><tp:taxon-name-part taxon-name-part-type="genus" reg="Helicops">Helicops</tp:taxon-name-part></tp:taxon-name></italic> the following species: <italic><tp:taxon-name><tp:taxon-name-part taxon-name-part-type="genus" reg="Helicops">H.</tp:taxon-name-part><tp:taxon-name-part taxon-name-part-type="species" reg="carinicaudus">carinicaudus</tp:taxon-name-part></tp:taxon-name></italic>, <italic><tp:taxon-name><tp:taxon-name-part taxon-name-part-type="genus" reg="Coluber">C.</tp:taxon-name-part><tp:taxon-name-part taxon-name-part-type="species" reg="erytrogrammus">erytrogrammus</tp:taxon-name-part></tp:taxon-name></italic>, <italic><tp:taxon-name><tp:taxon-name-part taxon-name-part-type="genus" reg="Coluber">C.</tp:taxon-name-part><tp:taxon-name-part taxon-name-part-type="species" reg="plicatilis">plicatilis</tp:taxon-name-part></tp:taxon-name></italic>, <italic><tp:taxon-name><tp:taxon-name-part taxon-name-part-type="genus" reg="Coluber">C.</tp:taxon-name-part><tp:taxon-name-part taxon-name-part-type="species" reg="angulatus">angulatus</tp:taxon-name-part></tp:taxon-name></italic>, and <italic><tp:taxon-name><tp:taxon-name-part taxon-name-part-type="genus" reg="Natrix">Natrix</tp:taxon-name-part><tp:taxon-name-part taxon-name-part-type="species" reg="aspera">aspera</tp:taxon-name-part></tp:taxon-name></italic> Wagler, 1824 (= <italic><tp:taxon-name><tp:taxon-name-part taxon-name-part-type="genus" reg="Helicops">Helicops</tp:taxon-name-part><tp:taxon-name-part taxon-name-part-type="species" reg="angulatus">angulatus</tp:taxon-name-part></tp:taxon-name></italic>), without designation of a type species. <xref ref-type="bibr" rid="B17">Fitzinger (1843)</xref> designated <italic><tp:taxon-name><tp:taxon-name-part taxon-name-part-type="genus" reg="Helicops">H.</tp:taxon-name-part><tp:taxon-name-part taxon-name-part-type="species" reg="carinicaudus">carinicaudus</tp:taxon-name-part></tp:taxon-name></italic> as valid type species of <italic><tp:taxon-name><tp:taxon-name-part taxon-name-part-type="genus" reg="Helicops">Helicops</tp:taxon-name-part></tp:taxon-name></italic>. Since <xref ref-type="bibr" rid="B72">Wagler (1828)</xref> erected the name <italic><tp:taxon-name><tp:taxon-name-part taxon-name-part-type="genus" reg="Helicops">Helicops</tp:taxon-name-part></tp:taxon-name></italic>, the correct authorship has to be credited to <xref ref-type="bibr" rid="B72">Wagler (1828)</xref> and not <xref ref-type="bibr" rid="B73">Wagler (1830)</xref>, as frequently seen (e.g., <xref ref-type="bibr" rid="B12">da Frota 2005</xref>; <xref ref-type="bibr" rid="B29">Kawashita-Ribeiro et al. 2013</xref>; <xref ref-type="bibr" rid="B43">Murphy et al. 2020</xref>; <xref ref-type="bibr" rid="B62">Schöneberg and Köhler 2022</xref>).</p></tp:treatment-sec><tp:treatment-sec><!--Section generated to contain objects referenced in tp:taxon-treatment.--><fig id="F4" position="float" orientation="portrait"><object-id xmlns:xlink="http://www.w3.org/1999/xlink" content-type="doi" xlink:type="simple">10.3897/zookeys.1215.128795.figure4</object-id><object-id xmlns:xlink="http://www.w3.org/1999/xlink" content-type="arpha" xlink:type="simple">E9EA45E4-CA59-5CCD-A288-C9BBB63ECE43</object-id><label>Figure 4.</label><caption><p>Hemipenes of <bold>A</bold><italic><tp:taxon-name><tp:taxon-name-part taxon-name-part-type="genus" reg="Helicops">H.</tp:taxon-name-part><tp:taxon-name-part taxon-name-part-type="species" reg="leopardinus">leopardinus</tp:taxon-name-part></tp:taxon-name></italic> (based on UFMTR1504 from <xref ref-type="bibr" rid="B41">Moraes-da-Silva et al. 2021</xref>) and <bold>B</bold><italic><tp:taxon-name><tp:taxon-name-part taxon-name-part-type="genus" reg="Helicops">H.</tp:taxon-name-part><tp:taxon-name-part taxon-name-part-type="species" reg="danieli">danieli</tp:taxon-name-part></tp:taxon-name></italic> (based on MHUAR15565) in sulcate (left) and asulcate (right) views. Scale bars: 10 mm. The hemipenis of <italic><tp:taxon-name><tp:taxon-name-part taxon-name-part-type="genus" reg="Helicops">H.</tp:taxon-name-part><tp:taxon-name-part taxon-name-part-type="species" reg="leopardinus">leopardinus</tp:taxon-name-part></tp:taxon-name></italic> represents the morphology with short lobes characteristic for the <tp:taxon-name><tp:taxon-name-part taxon-name-part-type="infraspecific-rank">subgenus</tp:taxon-name-part><tp:taxon-name-part taxon-name-part-type="subgenus" reg="Tachynectes">Tachynectes</tp:taxon-name-part></tp:taxon-name>; the hemipenis of <italic><tp:taxon-name><tp:taxon-name-part taxon-name-part-type="genus" reg="Helicops">H.</tp:taxon-name-part><tp:taxon-name-part taxon-name-part-type="species" reg="danieli">danieli</tp:taxon-name-part></tp:taxon-name></italic> represents the morphology with long lobes characteristic for the <tp:taxon-name><tp:taxon-name-part taxon-name-part-type="infraspecific-rank">subgenus</tp:taxon-name-part><tp:taxon-name-part taxon-name-part-type="subgenus" reg="Helicops">Helicops</tp:taxon-name-part></tp:taxon-name>. Note that the hemipenis is homogeneously covered with spinules in (<bold>A</bold>), whereas large spines are confined to the hemipenial body (i.e., excluding the lobes) on the sulcate surface and the lateral regions in (<bold>B</bold>). Drawings: V. Deepak.</p></caption><graphic xmlns:xlink="http://www.w3.org/1999/xlink" xlink:href="zookeys-1215-335_article-128795__-g004.jpg" position="float" orientation="portrait" xlink:type="simple" id="oo_1155736.jpg"><uri content-type="original_file" xlink:type="simple">https://binary.pensoft.net/fig/1155736</uri></graphic></fig></tp:treatment-sec><ref-list><ref id="B17"><mixed-citation xmlns:xlink="http://www.w3.org/1999/xlink" xlink:type="simple"><person-group><name name-style="western"><surname>Fitzinger</surname><given-names>LJ</given-names></name></person-group> (<year>1843</year>) <source>Systema reptilium. Fasciculus primus. Amblyglossae.</source><publisher-name>Braumüller et Seidel</publisher-name>, <publisher-loc>Vindobona [Vienna]</publisher-loc>, <size units="page">106 pp</size>. <ext-link xlink:href="10.5962/bhl.title.4694" ext-link-type="doi" xlink:type="simple">https://doi.org/10.5962/bhl.title.4694</ext-link></mixed-citation></ref><ref id="B41"><mixed-citation xmlns:xlink="http://www.w3.org/1999/xlink" xlink:type="simple"><person-group><name name-style="western"><surname>Moraes-da-Silva</surname><given-names>A</given-names></name><name name-style="western"><surname>Amaro</surname><given-names>RC</given-names></name><name name-style="western"><surname>Nunes</surname><given-names>PMS</given-names></name><name name-style="western"><surname>Rodrigues</surname><given-names>MT</given-names></name><name name-style="western"><surname>Curcio</surname><given-names>FF</given-names></name></person-group> (<year>2021</year>) <article-title>Long known, brand new, and possibly threatened: A new species of watersnake of the genus <italic><tp:taxon-name><tp:taxon-name-part taxon-name-part-type="genus">Helicops</tp:taxon-name-part></tp:taxon-name></italic> Wagler, 1828 (<tp:taxon-name><tp:taxon-name-part taxon-name-part-type="suborder">Serpentes</tp:taxon-name-part></tp:taxon-name>; <tp:taxon-name><tp:taxon-name-part taxon-name-part-type="subfamily">Xenodontinae</tp:taxon-name-part></tp:taxon-name>) from the Tocantins-Araguaia River Basin, Brazil.</article-title><source>Zootaxa</source><volume>4903</volume>: <fpage>151</fpage>–<lpage>193</lpage>. <ext-link xlink:href="10.11646/zootaxa.4903.2.3" ext-link-type="doi" xlink:type="simple">https://doi.org/10.11646/zootaxa.4903.2.3</ext-link></mixed-citation></ref><ref id="B42"><mixed-citation xmlns:xlink="http://www.w3.org/1999/xlink" xlink:type="simple"><person-group><name name-style="western"><surname>Moraes-da-Silva</surname><given-names>A</given-names></name><name name-style="western"><surname>Walterman</surname><given-names>S</given-names></name><name name-style="western"><surname>Citeli</surname><given-names>N</given-names></name><name name-style="western"><surname>Nunes</surname><given-names>PMS</given-names></name><name name-style="western"><surname>Curcio</surname><given-names>FF</given-names></name></person-group> (<year>2022</year>) <article-title>A new ovipa­rous species of <italic><tp:taxon-name><tp:taxon-name-part taxon-name-part-type="genus">Helicops</tp:taxon-name-part></tp:taxon-name></italic> Wagler, 1828 (<tp:taxon-name><tp:taxon-name-part taxon-name-part-type="suborder">Serpentes</tp:taxon-name-part></tp:taxon-name>, <tp:taxon-name><tp:taxon-name-part taxon-name-part-type="subfamily">Xenodontinae</tp:taxon-name-part></tp:taxon-name>) from Brazilian Amazonia with reflections on the evolution of viviparity among hydropsine watersnakes.</article-title><source>Zoologischer Anzeiger</source><volume>296</volume>: <fpage>91</fpage>–<lpage>109</lpage>. <ext-link xlink:href="10.1016/j.jcz.2021.12.001" ext-link-type="doi" xlink:type="simple">https://doi.org/10.1016/j.jcz.2021.12.001</ext-link></mixed-citation></ref><ref id="B40"><mixed-citation xmlns:xlink="http://www.w3.org/1999/xlink" xlink:type="simple"><person-group><name name-style="western"><surname>Moraes-da-Silva</surname><given-names>A</given-names></name><name name-style="western"><surname>Amaro</surname><given-names>RC</given-names></name><name name-style="western"><surname>Nunes</surname><given-names>PMS</given-names></name><name name-style="western"><surname>Strüssmann</surname><given-names>C</given-names></name><name name-style="western"><surname>Teixeira</surname><given-names>MJ</given-names></name><name name-style="western"><surname>Andrade</surname><given-names>AJR</given-names></name><name name-style="western"><surname>Sudré</surname><given-names>V</given-names></name><name name-style="western"><surname>Recoder</surname><given-names>R</given-names></name><name name-style="western"><surname>Rodrigues</surname><given-names>MT</given-names></name><name name-style="western"><surname>Curcio</surname><given-names>FF</given-names></name></person-group> (<year>2019</year>) <article-title>Chance, luck and a fortunate finding: A new species of watersnake of the genus <italic><tp:taxon-name><tp:taxon-name-part taxon-name-part-type="genus">Helicops</tp:taxon-name-part></tp:taxon-name></italic> Wagler, 1828 (<tp:taxon-name><tp:taxon-name-part taxon-name-part-type="suborder">Serpentes</tp:taxon-name-part></tp:taxon-name>: <tp:taxon-name><tp:taxon-name-part taxon-name-part-type="subfamily">Xenodontinae</tp:taxon-name-part></tp:taxon-name>) from the Brazilian Pantanal wetlands.</article-title><source>Zootaxa</source><volume>4651</volume>: <fpage>445</fpage>–<lpage>470</lpage>. <ext-link xlink:href="10.11646/zootaxa.4651.3.3" ext-link-type="doi" xlink:type="simple">https://doi.org/10.11646/zootaxa.4651.3.3</ext-link></mixed-citation></ref><ref id="B11"><mixed-citation xmlns:xlink="http://www.w3.org/1999/xlink" xlink:type="simple"><person-group><name name-style="western"><surname>Costa</surname><given-names>HC</given-names></name><name name-style="western"><surname>Santana</surname><given-names>DJ</given-names></name><name name-style="western"><surname>Leal</surname><given-names>F</given-names></name><name name-style="western"><surname>Koroiva</surname><given-names>R</given-names></name><name name-style="western"><surname>Garcia</surname><given-names>PCA</given-names></name></person-group> (<year>2016</year>) <article-title>A new species of <italic><tp:taxon-name><tp:taxon-name-part taxon-name-part-type="genus">Helicops</tp:taxon-name-part></tp:taxon-name></italic> (<tp:taxon-name><tp:taxon-name-part taxon-name-part-type="suborder">Serpentes</tp:taxon-name-part></tp:taxon-name>: <tp:taxon-name><tp:taxon-name-part taxon-name-part-type="family">Dipsadidae</tp:taxon-name-part></tp:taxon-name>: <tp:taxon-name><tp:taxon-name-part taxon-name-part-type="tribe">Hydropsini</tp:taxon-name-part></tp:taxon-name>) from southeastern Brazil.</article-title><source>Herpetologica</source><volume>72</volume>: <fpage>157</fpage>–<lpage>166</lpage>. <ext-link xlink:href="10.1655/HERPETOLOGICA-D-15-00059" ext-link-type="doi" xlink:type="simple">https://doi.org/10.1655/HERPETOLOGICA-D-15-00059</ext-link></mixed-citation></ref><ref id="B72"><mixed-citation xmlns:xlink="http://www.w3.org/1999/xlink" xlink:type="simple"><person-group><name name-style="western"><surname>Wagler</surname><given-names>J</given-names></name></person-group> (<year>1828</year>) Descriptiones et Icones Amphibiorum. Fasciculus I. J.G. Cotta, Monachium (München), Stuttgartia (Stuttgart) et Tubinga (Tübingen), 28 unnumbered pages, plates I–XII. <ext-link xlink:href="10.5962/bhl.title.77350" ext-link-type="doi" xlink:type="simple">https://doi.org/10.5962/bhl.title.77350</ext-link></mixed-citation></ref><ref id="B73"><mixed-citation xmlns:xlink="http://www.w3.org/1999/xlink" xlink:type="simple"><person-group><name name-style="western"><surname>Wagler</surname><given-names>J</given-names></name></person-group> (<year>1830</year>) <source>Natürliches System der Amphibien, mit vorangehender Classification der Säugethiere und Vögel. J.G.</source><publisher-name>Cotta</publisher-name>, <publisher-loc>München, Stuttgart, and Tübingen, VI</publisher-loc>, <size units="page">354 pp</size>., 2 plates. <ext-link xlink:href="10.5962/bhl.title.58730" ext-link-type="doi" xlink:type="simple">https://doi.org/10.5962/bhl.title.58730</ext-link></mixed-citation></ref><ref id="B12"><mixed-citation xmlns:xlink="http://www.w3.org/1999/xlink" xlink:type="simple"><person-group><name name-style="western"><surname>da Frota</surname><given-names>JG</given-names></name></person-group> (<year>2005</year>) <article-title>Nova espécie de <italic><tp:taxon-name><tp:taxon-name-part taxon-name-part-type="genus">Helicops</tp:taxon-name-part></tp:taxon-name></italic> Wagler, 1830 (<tp:taxon-name><tp:taxon-name-part taxon-name-part-type="suborder">Serpentes</tp:taxon-name-part></tp:taxon-name>, <tp:taxon-name><tp:taxon-name-part taxon-name-part-type="family">Colubridae</tp:taxon-name-part></tp:taxon-name>) do rio Tapajós, Amazônia, Brasil.</article-title><source>Phyllomedusa</source><volume>4</volume>: <fpage>61</fpage>–<lpage>68</lpage>. <ext-link xlink:href="10.11606/issn.2316-9079.v4i1p61-67" ext-link-type="doi" xlink:type="simple">https://doi.org/10.11606/issn.2316-9079.v4i1p61-67</ext-link></mixed-citation></ref><ref id="B29"><mixed-citation xmlns:xlink="http://www.w3.org/1999/xlink" xlink:type="simple"><person-group><name name-style="western"><surname>Kawashita-Ribeiro</surname><given-names>RA</given-names></name><name name-style="western"><surname>Ávila</surname><given-names>RW</given-names></name><name name-style="western"><surname>Morais</surname><given-names>DH</given-names></name></person-group> (<year>2013</year>) <article-title>A new snake of the genus <italic><tp:taxon-name><tp:taxon-name-part taxon-name-part-type="genus">Helicops</tp:taxon-name-part></tp:taxon-name></italic> Wagler, 1830 (<tp:taxon-name><tp:taxon-name-part taxon-name-part-type="family">Dipsadidae</tp:taxon-name-part></tp:taxon-name>, <tp:taxon-name><tp:taxon-name-part taxon-name-part-type="subfamily">Xenodontinae</tp:taxon-name-part></tp:taxon-name>) from Brazil.</article-title><source>Herpetologica</source><volume>69</volume>: <fpage>80</fpage>–<lpage>90</lpage>. <ext-link xlink:href="10.1655/HERPETOLOGICA-D-12-00013" ext-link-type="doi" xlink:type="simple">https://doi.org/10.1655/HERPETOLOGICA-D-12-00013</ext-link></mixed-citation></ref><ref id="B43"><mixed-citation xmlns:xlink="http://www.w3.org/1999/xlink" xlink:type="simple"><person-group><name name-style="western"><surname>Murphy</surname><given-names>JC</given-names></name><name name-style="western"><surname>Muñoz-Mérida</surname><given-names>A</given-names></name><name name-style="western"><surname>Auguste</surname><given-names>RJ</given-names></name><name name-style="western"><surname>Lasso-Alcalá</surname><given-names>O</given-names></name><name name-style="western"><surname>Rivas</surname><given-names>GA</given-names></name><name name-style="western"><surname>Jowers</surname><given-names>MJ</given-names></name></person-group> (<year>2020</year>) <article-title>Evidence for cryptic diversity in the neotropical water snake, <italic><tp:taxon-name><tp:taxon-name-part taxon-name-part-type="genus">Helicops</tp:taxon-name-part><tp:taxon-name-part taxon-name-part-type="species">angulatus</tp:taxon-name-part></tp:taxon-name></italic> (Linnaeus, 1758) (<tp:taxon-name><tp:taxon-name-part taxon-name-part-type="family">Dipsadidae</tp:taxon-name-part></tp:taxon-name>, <tp:taxon-name><tp:taxon-name-part taxon-name-part-type="tribe">Hydropsini</tp:taxon-name-part></tp:taxon-name>), with comments on its ecology, facultative reproductive mode, and conservation.</article-title><source>Amphibian and Reptile Conservation</source><volume>14</volume>: <fpage>138</fpage>–<lpage>155</lpage>.</mixed-citation></ref><ref id="B62"><mixed-citation xmlns:xlink="http://www.w3.org/1999/xlink" xlink:type="simple"><person-group><name name-style="western"><surname>Schöneberg</surname><given-names>Y</given-names></name><name name-style="western"><surname>Köhler</surname><given-names>G</given-names></name></person-group> (<year>2022</year>) Distribution and identification of the species in the genus <italic><tp:taxon-name><tp:taxon-name-part taxon-name-part-type="genus">Helicops</tp:taxon-name-part></tp:taxon-name></italic> Wagler, 1830 (<tp:taxon-name><tp:taxon-name-part taxon-name-part-type="suborder">Serpentes</tp:taxon-name-part></tp:taxon-name>, <tp:taxon-name><tp:taxon-name-part taxon-name-part-type="family">Colubridae</tp:taxon-name-part></tp:taxon-name>, <tp:taxon-name><tp:taxon-name-part taxon-name-part-type="subfamily">Xenodontinae</tp:taxon-name-part></tp:taxon-name>). Biodiversity Data Journal 10: e69234. <ext-link xlink:href="10.3897/BDJ.10.e69234" ext-link-type="doi" xlink:type="simple">https://doi.org/10.3897/BDJ.10.e69234</ext-link></mixed-citation></ref></ref-list></tp:taxon-treatment>
