# Supplementary material for: ﻿Phylogeography of the Colombian water snake Helicopsdanieli Amaral, 1938 (Reptilia, Squamata, Dipsadidae) with comments on the systematics and evolution of the genus Helicops Wagler, 1828
Source: Zookeys. 2024 Oct 17;1215:335–58. doi: 10.3897/zookeys.1215.128795 (PMC11502946; doi:10.3897/zookeys.1215.128795)
Supplement: XML Treatment for Tachynectes [file zookeys.1215.128795-treatment2.xml]

<!DOCTYPE tp:taxon-treatment
  PUBLIC "-//TaxonX//DTD Taxonomic Treatment Publishing DTD v0 20100105//EN" "tax-treatment-NSO.dtd">
<tp:taxon-treatment xmlns:tp="http://www.plazi.org/taxpub"><tp:treatment-meta><kwd-group><label>Taxon classification</label><kwd>
                  <named-content content-type="kingdom">Animalia</named-content>
                </kwd><kwd>
                  <named-content content-type="order">Squamata</named-content>
                </kwd><kwd>
                  <named-content content-type="family">Dipsadidae</named-content>
                </kwd></kwd-group><mixed-citation publication-type="journal"><person-group><name><surname>Hurtado-Gómez</surname><given-names>Juan Pablo</given-names></name><name><surname>Daza</surname><given-names>Juan M.</given-names></name><name><surname>Vargas-Ramírez</surname><given-names>Mario</given-names></name><name><surname>Deepak</surname><given-names>V.</given-names></name><name><surname>Fritz</surname><given-names>Uwe</given-names></name></person-group><article-title>﻿Phylogeography of the Colombian water snake <italic><tp:taxon-name><tp:taxon-name-part taxon-name-part-type="genus" reg="Helicops">Helicops</tp:taxon-name-part><tp:taxon-name-part taxon-name-part-type="species" reg="danieli">danieli</tp:taxon-name-part></tp:taxon-name></italic> Amaral, 1938 (<tp:taxon-name><tp:taxon-name-part taxon-name-part-type="class">Reptilia</tp:taxon-name-part></tp:taxon-name>, <tp:taxon-name><tp:taxon-name-part taxon-name-part-type="order">Squamata</tp:taxon-name-part></tp:taxon-name>, <tp:taxon-name><tp:taxon-name-part taxon-name-part-type="family">Dipsadidae</tp:taxon-name-part></tp:taxon-name>) with comments on the systematics and evolution of the genus <italic><tp:taxon-name><tp:taxon-name-part taxon-name-part-type="genus" reg="Helicops">Helicops</tp:taxon-name-part></tp:taxon-name></italic> Wagler, 1828</article-title><source>Zookeys</source><day>17</day><month>10</month><year>2024</year><volume>1215</volume><fpage>335</fpage><lpage>358</lpage><pub-id pub-id-type="doi">10.3897/zookeys.1215.128795</pub-id></mixed-citation></tp:treatment-meta><tp:nomenclature><label>﻿Subgenus:</label><tp:taxon-name>
                <object-id xmlns:xlink="http://www.w3.org/1999/xlink" content-type="arpha" xlink:type="simple">9389EAF2-ACA4-510F-8CF8-D7A44C8602D4</object-id>
                <tp:taxon-name-part taxon-name-part-type="genus" reg="Tachynectes">Tachynectes</tp:taxon-name-part>
              </tp:taxon-name><tp:taxon-authority>Fitzinger, 1843</tp:taxon-authority></tp:nomenclature><tp:treatment-sec sec-type="type species" id="SECID0EWTDI"><title>Type species.</title><p><italic><tp:taxon-name><tp:taxon-name-part taxon-name-part-type="genus" reg="Homalopsis">Homalopsis</tp:taxon-name-part><tp:taxon-name-part taxon-name-part-type="species" reg="leopardina">leopardina</tp:taxon-name-part></tp:taxon-name></italic> Schlegel, 1837.</p></tp:treatment-sec><tp:treatment-sec sec-type="diagnosis" id="SECID0EHUDI"><title>Diagnosis.</title><p>Members of the <tp:taxon-name><tp:taxon-name-part taxon-name-part-type="infraspecific-rank">subgenus</tp:taxon-name-part><tp:taxon-name-part taxon-name-part-type="subgenus" reg="Tachynectes">Tachynectes</tp:taxon-name-part></tp:taxon-name> have short hemipenial lobes decorated with spinules. The hemipenial body is homogeneously covered with spinules (Fig. <xref ref-type="fig" rid="F4">4A</xref>), occasionally a few enlarged spines may occur, e.g., in <tp:taxon-name><tp:taxon-name-part taxon-name-part-type="genus" reg="Helicops">H.</tp:taxon-name-part> (<tp:taxon-name-part taxon-name-part-type="subgenus" reg="Tachynectes">T.</tp:taxon-name-part>) <tp:taxon-name-part taxon-name-part-type="species" reg="phantasma">phantasma</tp:taxon-name-part></tp:taxon-name>.</p></tp:treatment-sec><tp:treatment-sec sec-type="Content" id="SECID0EIVDI"><title>Content.</title><p>Five species, <tp:taxon-name><tp:taxon-name-part taxon-name-part-type="genus" reg="Helicops">Helicops</tp:taxon-name-part> (<tp:taxon-name-part taxon-name-part-type="subgenus" reg="Tachynectes">Tachynectes</tp:taxon-name-part>) <tp:taxon-name-part taxon-name-part-type="species" reg="infrataeniatus">infrataeniatus</tp:taxon-name-part></tp:taxon-name> Jan, 1865, <tp:taxon-name><tp:taxon-name-part taxon-name-part-type="genus" reg="Helicops">H.</tp:taxon-name-part> (<tp:taxon-name-part taxon-name-part-type="subgenus" reg="Tachynectes">T.</tp:taxon-name-part>) <tp:taxon-name-part taxon-name-part-type="species" reg="leopardinus">leopardinus</tp:taxon-name-part></tp:taxon-name> (Schlegel, 1837), <tp:taxon-name><tp:taxon-name-part taxon-name-part-type="genus" reg="Helicops">H.</tp:taxon-name-part> (<tp:taxon-name-part taxon-name-part-type="subgenus" reg="Tachynectes">T.</tp:taxon-name-part>) <tp:taxon-name-part taxon-name-part-type="species" reg="modestus">modestus</tp:taxon-name-part></tp:taxon-name> Günther, 1861, <tp:taxon-name><tp:taxon-name-part taxon-name-part-type="genus" reg="Helicops">H.</tp:taxon-name-part> (<tp:taxon-name-part taxon-name-part-type="subgenus" reg="Tachynectes">T.</tp:taxon-name-part>) <tp:taxon-name-part taxon-name-part-type="species" reg="phantasma">phantasma</tp:taxon-name-part></tp:taxon-name><xref ref-type="bibr" rid="B41">Moraes-da-Silva et al., 2021</xref>, <tp:taxon-name><tp:taxon-name-part taxon-name-part-type="genus" reg="Helicops">H.</tp:taxon-name-part> (<tp:taxon-name-part taxon-name-part-type="subgenus" reg="Tachynectes">T.</tp:taxon-name-part>) <tp:taxon-name-part taxon-name-part-type="species" reg="tapajonicus">tapajonicus</tp:taxon-name-part></tp:taxon-name> da Frota, 2005.</p></tp:treatment-sec><tp:treatment-sec sec-type="comments" id="SECID0EYXDI"><title>Comments.</title><p><italic><tp:taxon-name><tp:taxon-name-part taxon-name-part-type="genus" reg="Tachynectes">Tachynectes</tp:taxon-name-part></tp:taxon-name></italic> von der Mark, 1863, erected for a genus of fossil fishes, is a primary junior homonym of <italic><tp:taxon-name><tp:taxon-name-part taxon-name-part-type="genus" reg="Tachynectes">Tachynectes</tp:taxon-name-part></tp:taxon-name></italic> Fitzinger, 1843. As <italic><tp:taxon-name><tp:taxon-name-part taxon-name-part-type="genus" reg="Tachynectes">Tachynectes</tp:taxon-name-part></tp:taxon-name></italic> von der Mark, 1863 has only been used four times in the past 50 years according to our searches (Google Scholar, Zoological Record: <xref ref-type="bibr" rid="B64">Sepkoski 2002</xref>; <xref ref-type="bibr" rid="B1">Albert et al. 2009</xref>; <xref ref-type="bibr" rid="B14">Dietze 2009</xref>; <xref ref-type="bibr" rid="B63">Schwarzhans and Carnevale 2021</xref>), it fails to meet the criterion in Article 23.9.2 of the International Code of Zoological Nomenclature (ICZN 1999) for prevailing usage and is therefore unavailable. As a replacement name for <italic><tp:taxon-name><tp:taxon-name-part taxon-name-part-type="genus" reg="Tachynectes">Tachynectes</tp:taxon-name-part></tp:taxon-name></italic> von der Mark, 1863, we propose <italic><tp:taxon-name><tp:taxon-name-part taxon-name-part-type="genus" reg="Ichthyotachynectes">Ichthyotachynectes</tp:taxon-name-part></tp:taxon-name></italic> nom. nov. to accommodate the fossil fish species previously assigned to <italic><tp:taxon-name><tp:taxon-name-part taxon-name-part-type="genus" reg="Tachynectes">Tachynectes</tp:taxon-name-part></tp:taxon-name></italic> von der Mark, 1863.</p></tp:treatment-sec><tp:treatment-sec><!--Section generated to contain objects referenced in tp:taxon-treatment.--><fig id="F4" position="float" orientation="portrait"><object-id xmlns:xlink="http://www.w3.org/1999/xlink" content-type="doi" xlink:type="simple">10.3897/zookeys.1215.128795.figure4</object-id><object-id xmlns:xlink="http://www.w3.org/1999/xlink" content-type="arpha" xlink:type="simple">E9EA45E4-CA59-5CCD-A288-C9BBB63ECE43</object-id><label>Figure 4.</label><caption><p>Hemipenes of <bold>A</bold><italic><tp:taxon-name><tp:taxon-name-part taxon-name-part-type="genus" reg="Helicops">H.</tp:taxon-name-part><tp:taxon-name-part taxon-name-part-type="species" reg="leopardinus">leopardinus</tp:taxon-name-part></tp:taxon-name></italic> (based on UFMTR1504 from <xref ref-type="bibr" rid="B41">Moraes-da-Silva et al. 2021</xref>) and <bold>B</bold><italic><tp:taxon-name><tp:taxon-name-part taxon-name-part-type="genus" reg="Helicops">H.</tp:taxon-name-part><tp:taxon-name-part taxon-name-part-type="species" reg="danieli">danieli</tp:taxon-name-part></tp:taxon-name></italic> (based on MHUAR15565) in sulcate (left) and asulcate (right) views. Scale bars: 10 mm. The hemipenis of <italic><tp:taxon-name><tp:taxon-name-part taxon-name-part-type="genus" reg="Helicops">H.</tp:taxon-name-part><tp:taxon-name-part taxon-name-part-type="species" reg="leopardinus">leopardinus</tp:taxon-name-part></tp:taxon-name></italic> represents the morphology with short lobes characteristic for the <tp:taxon-name><tp:taxon-name-part taxon-name-part-type="infraspecific-rank">subgenus</tp:taxon-name-part><tp:taxon-name-part taxon-name-part-type="subgenus" reg="Tachynectes">Tachynectes</tp:taxon-name-part></tp:taxon-name>; the hemipenis of <italic><tp:taxon-name><tp:taxon-name-part taxon-name-part-type="genus" reg="Helicops">H.</tp:taxon-name-part><tp:taxon-name-part taxon-name-part-type="species" reg="danieli">danieli</tp:taxon-name-part></tp:taxon-name></italic> represents the morphology with long lobes characteristic for the <tp:taxon-name><tp:taxon-name-part taxon-name-part-type="infraspecific-rank">subgenus</tp:taxon-name-part><tp:taxon-name-part taxon-name-part-type="subgenus" reg="Helicops">Helicops</tp:taxon-name-part></tp:taxon-name>. Note that the hemipenis is homogeneously covered with spinules in (<bold>A</bold>), whereas large spines are confined to the hemipenial body (i.e., excluding the lobes) on the sulcate surface and the lateral regions in (<bold>B</bold>). Drawings: V. Deepak.</p></caption><graphic xmlns:xlink="http://www.w3.org/1999/xlink" xlink:href="zookeys-1215-335_article-128795__-g004.jpg" position="float" orientation="portrait" xlink:type="simple" id="oo_1155736.jpg"><uri content-type="original_file" xlink:type="simple">https://binary.pensoft.net/fig/1155736</uri></graphic></fig></tp:treatment-sec><ref-list><ref id="B41"><mixed-citation xmlns:xlink="http://www.w3.org/1999/xlink" xlink:type="simple"><person-group><name name-style="western"><surname>Moraes-da-Silva</surname><given-names>A</given-names></name><name name-style="western"><surname>Amaro</surname><given-names>RC</given-names></name><name name-style="western"><surname>Nunes</surname><given-names>PMS</given-names></name><name name-style="western"><surname>Rodrigues</surname><given-names>MT</given-names></name><name name-style="western"><surname>Curcio</surname><given-names>FF</given-names></name></person-group> (<year>2021</year>) <article-title>Long known, brand new, and possibly threatened: A new species of watersnake of the genus <italic><tp:taxon-name><tp:taxon-name-part taxon-name-part-type="genus">Helicops</tp:taxon-name-part></tp:taxon-name></italic> Wagler, 1828 (<tp:taxon-name><tp:taxon-name-part taxon-name-part-type="suborder">Serpentes</tp:taxon-name-part></tp:taxon-name>; <tp:taxon-name><tp:taxon-name-part taxon-name-part-type="subfamily">Xenodontinae</tp:taxon-name-part></tp:taxon-name>) from the Tocantins-Araguaia River Basin, Brazil.</article-title><source>Zootaxa</source><volume>4903</volume>: <fpage>151</fpage>–<lpage>193</lpage>. <ext-link xlink:href="10.11646/zootaxa.4903.2.3" ext-link-type="doi" xlink:type="simple">https://doi.org/10.11646/zootaxa.4903.2.3</ext-link></mixed-citation></ref><ref id="B64"><mixed-citation xmlns:xlink="http://www.w3.org/1999/xlink" xlink:type="simple"><person-group><name name-style="western"><surname>Sepkoski</surname><given-names>JJ</given-names></name></person-group> (<year>2002</year>) <article-title>A compendium of fossil marine animal genera.</article-title><source>Bulletin of American Paleontology</source><volume>363</volume>: <fpage>1</fpage>–<lpage>500</lpage>.</mixed-citation></ref><ref id="B1"><mixed-citation xmlns:xlink="http://www.w3.org/1999/xlink" xlink:type="simple"><person-group><name name-style="western"><surname>Albert</surname><given-names>JS</given-names></name><name name-style="western"><surname>Johnson</surname><given-names>DM</given-names></name><name name-style="western"><surname>Knouft</surname><given-names>JH</given-names></name></person-group> (<year>2009</year>) <article-title>Fossils provide better estimates of ancestral body size than do extant taxa in fishes.</article-title><source>Acta Zoologica</source><volume>90</volume>: <fpage>357</fpage>–<lpage>384</lpage>. <ext-link xlink:href="10.1111/j.1463-6395.2008.00364.x" ext-link-type="doi" xlink:type="simple">https://doi.org/10.1111/j.1463-6395.2008.00364.x</ext-link></mixed-citation></ref><ref id="B14"><mixed-citation xmlns:xlink="http://www.w3.org/1999/xlink" xlink:type="simple"><person-group><name name-style="western"><surname>Dietze</surname><given-names>K</given-names></name></person-group> (<year>2009</year>) <article-title>Morphology and phylogenetic relationships of certain neoteleostean fishes from the Upper Cretaceous of Sendenhorst, Germany.</article-title><source>Cretaceous Research</source><volume>30</volume>: <fpage>559</fpage>–<lpage>574</lpage>. <ext-link xlink:href="10.1016/j.cretres.2008.11.001" ext-link-type="doi" xlink:type="simple">https://doi.org/10.1016/j.cretres.2008.11.001</ext-link></mixed-citation></ref><ref id="B63"><mixed-citation xmlns:xlink="http://www.w3.org/1999/xlink" xlink:type="simple"><person-group><name name-style="western"><surname>Schwarzhans</surname><given-names>W</given-names></name><name name-style="western"><surname>Carnevale</surname><given-names>G</given-names></name></person-group> (<year>2021</year>) <article-title>The rise to dominance of lanternfishes (<tp:taxon-name><tp:taxon-name-part taxon-name-part-type="subclass">Teleostei</tp:taxon-name-part></tp:taxon-name>: <tp:taxon-name><tp:taxon-name-part taxon-name-part-type="family">Myctophidae</tp:taxon-name-part></tp:taxon-name>) in the oceanic ecosystems: A paleontological perspective.</article-title><source>Paleobiology</source><volume>47</volume>: <fpage>446</fpage>–<lpage>463</lpage>. <ext-link xlink:href="10.1017/pab.2021.2" ext-link-type="doi" xlink:type="simple">https://doi.org/10.1017/pab.2021.2</ext-link></mixed-citation></ref></ref-list></tp:taxon-treatment>
