# Supplementary material for: ﻿Phylogeography of the Colombian water snake Helicopsdanieli Amaral, 1938 (Reptilia, Squamata, Dipsadidae) with comments on the systematics and evolution of the genus Helicops Wagler, 1828
Source: Zookeys. 2024 Oct 17;1215:335–58. doi: 10.3897/zookeys.1215.128795 (PMC11502946; doi:10.3897/zookeys.1215.128795)
Supplement: XML Treatment for Ichthyotachynectes [file zookeys.1215.128795-treatment3.xml]

<!DOCTYPE tp:taxon-treatment
  PUBLIC "-//TaxonX//DTD Taxonomic Treatment Publishing DTD v0 20100105//EN" "tax-treatment-NSO.dtd">
<tp:taxon-treatment xmlns:tp="http://www.plazi.org/taxpub"><tp:treatment-meta><kwd-group><label>Taxon classification</label><kwd>
                  <named-content content-type="kingdom">Animalia</named-content>
                </kwd><kwd>
                  <named-content content-type="order">Myctophiformes</named-content>
                </kwd><kwd>
                  <named-content content-type="family">Myctophidae</named-content>
                </kwd></kwd-group><mixed-citation publication-type="journal"><person-group><name><surname>Hurtado-Gómez</surname><given-names>Juan Pablo</given-names></name><name><surname>Daza</surname><given-names>Juan M.</given-names></name><name><surname>Vargas-Ramírez</surname><given-names>Mario</given-names></name><name><surname>Deepak</surname><given-names>V.</given-names></name><name><surname>Fritz</surname><given-names>Uwe</given-names></name></person-group><article-title>﻿Phylogeography of the Colombian water snake <italic><tp:taxon-name><tp:taxon-name-part taxon-name-part-type="genus" reg="Helicops">Helicops</tp:taxon-name-part><tp:taxon-name-part taxon-name-part-type="species" reg="danieli">danieli</tp:taxon-name-part></tp:taxon-name></italic> Amaral, 1938 (<tp:taxon-name><tp:taxon-name-part taxon-name-part-type="class">Reptilia</tp:taxon-name-part></tp:taxon-name>, <tp:taxon-name><tp:taxon-name-part taxon-name-part-type="order">Squamata</tp:taxon-name-part></tp:taxon-name>, <tp:taxon-name><tp:taxon-name-part taxon-name-part-type="family">Dipsadidae</tp:taxon-name-part></tp:taxon-name>) with comments on the systematics and evolution of the genus <italic><tp:taxon-name><tp:taxon-name-part taxon-name-part-type="genus" reg="Helicops">Helicops</tp:taxon-name-part></tp:taxon-name></italic> Wagler, 1828</article-title><source>Zookeys</source><day>17</day><month>10</month><year>2024</year><volume>1215</volume><fpage>335</fpage><lpage>358</lpage><pub-id pub-id-type="doi">10.3897/zookeys.1215.128795</pub-id></mixed-citation></tp:treatment-meta><tp:nomenclature><label>﻿Genus:</label><tp:taxon-name>
                <object-id xmlns:xlink="http://www.w3.org/1999/xlink" content-type="arpha" xlink:type="simple">18DBCC86-8DF5-5BE1-9FD8-83C3BF83FA70</object-id>
                <tp:taxon-name-part taxon-name-part-type="genus" reg="Ichthyotachynectes">Ichthyotachynectes</tp:taxon-name-part>
                <object-id xmlns:xlink="http://www.w3.org/1999/xlink" content-type="zoobank" xlink:type="simple">https://zoobank.org/3B4D09B3-9E5A-4F4F-82FF-CBCE571D0533</object-id>
              </tp:taxon-name><tp:taxon-status xmlns:xlink="http://www.w3.org/1999/xlink" xlink:type="simple">nom. nov.</tp:taxon-status></tp:nomenclature><tp:treatment-sec sec-type="Synonymy" id="SECID0EN3DI"><title>Synonymy.</title><p><italic><tp:taxon-name><tp:taxon-name-part taxon-name-part-type="genus" reg="Tachynectes">Tachynectes</tp:taxon-name-part></tp:taxon-name></italic> von der Mark, 1863 (invalid junior homonym of <italic><tp:taxon-name><tp:taxon-name-part taxon-name-part-type="genus" reg="Tachynectes">Tachynectes</tp:taxon-name-part></tp:taxon-name></italic> Fitzinger, 1843)</p></tp:treatment-sec><tp:treatment-sec sec-type="type species" id="SECID0EB4DI"><title>Type species.</title><p><italic><tp:taxon-name><tp:taxon-name-part taxon-name-part-type="genus" reg="Tachynectes">Tachynectes</tp:taxon-name-part><tp:taxon-name-part taxon-name-part-type="species" reg="macrodactylus">macrodactylus</tp:taxon-name-part></tp:taxon-name></italic> von der Marck, 1863.</p></tp:treatment-sec><tp:treatment-sec sec-type="diagnosis" id="SECID0ES4DI"><title>Diagnosis.</title><p>For diagnosis and synapomorphies, see <xref ref-type="bibr" rid="B71">von der Marck (1863)</xref> and <xref ref-type="bibr" rid="B14">Dietze (2009)</xref>.</p></tp:treatment-sec><tp:treatment-sec sec-type="Content" id="SECID0EA5DI"><title>Content.</title><p>Three species according to <xref ref-type="bibr" rid="B14">Dietze (2009)</xref>, <italic><tp:taxon-name><tp:taxon-name-part taxon-name-part-type="genus" reg="Ichthyotachynectes">Ichthyotachynectes</tp:taxon-name-part><tp:taxon-name-part taxon-name-part-type="species" reg="macrodactylus">macrodactylus</tp:taxon-name-part></tp:taxon-name></italic> (von der Marck, 1863), comb. nov., <italic><tp:taxon-name><tp:taxon-name-part taxon-name-part-type="genus" reg="Ichthyotachynectes">I.</tp:taxon-name-part><tp:taxon-name-part taxon-name-part-type="species" reg="longipes">longipes</tp:taxon-name-part></tp:taxon-name></italic> (von der Marck, 1863), comb. nov., <italic><tp:taxon-name><tp:taxon-name-part taxon-name-part-type="genus" reg="Ichthyotachynectes">I.</tp:taxon-name-part><tp:taxon-name-part taxon-name-part-type="species" reg="brachypterygius">brachypterygius</tp:taxon-name-part></tp:taxon-name></italic> (von der Marck, 1863), comb. nov.</p></tp:treatment-sec><tp:treatment-sec sec-type="etymology" id="SECID0EL6DI"><title>Etymology.</title><p>The new name (male gender) means “fish that swims fast” (from the classic Greek ichthyos = fish, tachys = fast, nectes = swimming). The name intends to keep the initial meaning of <italic><tp:taxon-name><tp:taxon-name-part taxon-name-part-type="genus" reg="Tachynectes">Tachynectes</tp:taxon-name-part></tp:taxon-name></italic> (fast swimmer), but adding a prefix indicating the taxonomic group.</p></tp:treatment-sec><tp:treatment-sec sec-type="comments" id="SECID0EY6DI"><title>Comments.</title><p>The homonymy of <italic><tp:taxon-name><tp:taxon-name-part taxon-name-part-type="genus" reg="Tachynectes">Tachynectes</tp:taxon-name-part></tp:taxon-name></italic> Fitzinger, 1843 and <italic><tp:taxon-name><tp:taxon-name-part taxon-name-part-type="genus" reg="Tachynectes">Tachynectes</tp:taxon-name-part></tp:taxon-name></italic> von der Mark, 1863 was already acknowledged by <xref ref-type="bibr" rid="B74">White and Moy-Thomas (1941)</xref>, but overlooked by subsequent authors.</p></tp:treatment-sec><ref-list><ref id="B71"><mixed-citation xmlns:xlink="http://www.w3.org/1999/xlink" xlink:type="simple"><person-group><name name-style="western"><surname>von der Marck</surname><given-names>W</given-names></name></person-group> (<year>1863</year>) <article-title>Fossile Fische, Krebse und Pflanzen aus dem Plattenkalk der jüngsten Kreide in Westphalen.</article-title><source>Palaeontographica</source><volume>11</volume>: <fpage>1</fpage>–<lpage>40</lpage>.</mixed-citation></ref><ref id="B14"><mixed-citation xmlns:xlink="http://www.w3.org/1999/xlink" xlink:type="simple"><person-group><name name-style="western"><surname>Dietze</surname><given-names>K</given-names></name></person-group> (<year>2009</year>) <article-title>Morphology and phylogenetic relationships of certain neoteleostean fishes from the Upper Cretaceous of Sendenhorst, Germany.</article-title><source>Cretaceous Research</source><volume>30</volume>: <fpage>559</fpage>–<lpage>574</lpage>. <ext-link xlink:href="10.1016/j.cretres.2008.11.001" ext-link-type="doi" xlink:type="simple">https://doi.org/10.1016/j.cretres.2008.11.001</ext-link></mixed-citation></ref><ref id="B74"><mixed-citation xmlns:xlink="http://www.w3.org/1999/xlink" xlink:type="simple"><person-group><name name-style="western"><surname>White</surname><given-names>EI</given-names></name><name name-style="western"><surname>Moy-Thomas</surname><given-names>JA</given-names></name></person-group> (<year>1941</year>) <article-title>Notes on the nomenclature of fossil fishes. Part III. Homonyms M-Z.</article-title><source>Annals and Magazine of Natural History</source><volume>7</volume>: <fpage>395</fpage>–<lpage>400</lpage>. <ext-link xlink:href="10.1080/03745481.1941.9727941" ext-link-type="doi" xlink:type="simple">https://doi.org/10.1080/03745481.1941.9727941</ext-link></mixed-citation></ref></ref-list></tp:taxon-treatment>
