# Supplementary material for: ﻿Phylogeography of the Colombian water snake Helicopsdanieli Amaral, 1938 (Reptilia, Squamata, Dipsadidae) with comments on the systematics and evolution of the genus Helicops Wagler, 1828
Source: Zookeys. 2024 Oct 17;1215:335–58. doi: 10.3897/zookeys.1215.128795 (PMC11502946; doi:10.3897/zookeys.1215.128795)
Supplement: Supplementary material 1 — Supplementary tables [file zookeys-1215-335_article-128795__-s001.xlsx]

## Sheet: Table S1. Samples and GenBank
Table S1. Samples and their respective GenBank/ENA accession numbers and (only for the newly generated sequences) localities for the individuals used in the molecular analyses. New sequences are highlighted in blue. Sequences starting with YPX are from Zaher et al. (2019) and have not been uploaded to GenBank/ENA.
Species	Voucher	12S	16S	cyt b	BDNF	C-mos	NT3	Rag1	Locality	Latitude	Longitude
Atractus trihedrurus	—	GQ457784	GQ457727	JQ598919	JQ599010	GQ457846	YPX112	YPX112
Bothrops atrox	—	KX694564	KX694620	AF246267	DQ469794	KX694802	KX694978	KX695065
Diadophis punctatus	—	AY577015	KX694636	EU193843	EU402637	AF471122	KX695009	—
Dipsas catesbyi	—	Z46459	KX694637	EF078537	KX694714	JQ598977	KX695010	KX695080
Grayia ornata	—	AF158434	AF158503	KX694888	KX694726	KX694809	KX695019	EF144091
Helicops angulatus	CAS231760	MT951590	MT951600	MT951606	—	MT951604	—	—
Helicops angulatus	MRT7588	MN038113	MN038116	—	MN032439	MN032472	MN032485	—
Helicops boitata	UFMTR11940	MN038112	MN038124	—	MN032458	MN032471	MN032484	—
Helicops carinicaudus	142	MN038104	MN038125	—	MN032450	MN032462	MN032475	—
Helicops danieli	BTBC1343	—	PQ241593	PQ278194	—	PQ278211	—	PQ278223	Colombia: Santander; Puerto Wilches; Vereda El Vaiven, Finca El Vaiven	7.33333	-73.8667
Helicops danieli	BTBC1345	—	PQ241594	PQ278195	—	PQ278212	—	PQ278224	Colombia: Cesar; San Martin; Finca Villa Oliva	7.96667	-73.6
Helicops danieli	BTBC1399	—	PQ241595	PQ278196	—	PQ278213	—	PQ278225	Colombia: Cesar; San Martin; Finca Villa Oliva	7.96667	-73.4833
Helicops danieli	BTBC1492	—	PQ241596	PQ278197	—	PQ278214	—	PQ278226	Colombia: Bolivar; Maria la Baja; 1 km N 3 km E cabecera Vereda pasa tiempo Palmera aguas blancas	9.93333	-75.3333
Helicops danieli	BTBC2376	—	PQ241604	PQ278207	—	PQ278220	—	PQ278231	Colombia: Antioquia; Caucasia; Río Man, Cerca de Mayoria, Hacienda Buenos Aires	7.94784	-75.2102
Helicops danieli	BTBC2380	—	PQ241605	PQ278208	—	PQ278221	—	PQ278232	Colombia: Antioquia; Caucasia; Río Man, Cerca de Mayoria, Hacienda Buenos Aires	7.94784	-75.2102
Helicops danieli	ICN10251	—	PQ241592	PQ278193	—	PQ278210	—	—	Colombia: Córdoba; Pueblo Nuevo; Cintura, Hacienda Toronto	8.40417	-75.2778
Helicops danieli	MHUAR14349	—	—	PQ278198	—	PQ278215	—	—	Colombia: Bolivar; Mompos	9.2419	-74.4267
Helicops danieli	MHUAR14497	—	PQ241597	PQ278199	—	PQ278216	—	PQ278227	Colombia: Antioquia; Necocli; El Mirador	8.4239	-76.7911
Helicops danieli	MHUAR14519	—	PQ241598	PQ278200	—	PQ278217	—	PQ278228	Colombia: Cordoba; Ayapel; El Cedro; Finca San Ramon	8.3158	-75.1456
Helicops danieli	MHUAR14669	—	PQ241599	PQ278201	—	PQ278218	—	PQ278229	Colombia: Antioquia; Yondo; Cienaga Barbacoas, Finca Casa Loma	6.7336	-74.2581
Helicops danieli	MHUAR14674	—	PQ241600	PQ278202	—	PQ278219	—	PQ278230	Colombia: Antioquia; Yondo; Cienaga Barbacoas, Finca Casa Loma	6.7336	-74.2581
Helicops danieli	MHUAR15536	—	PQ241601	PQ278203	—	—	—	—	Colombia: Chocó; Río Sucio; Parque Nacional Natural Los Katíos	7.84106	-77.1336
Helicops danieli	MHUAR15538	—	PQ241602	PQ278204	—	—	—	—	Colombia: Chocó; Río Sucio; Parque Nacional Natural Los Katíos	7.84106	-77.1336
Helicops danieli	MHUAR15564	—	—	PQ278205	—	—	—	—	Colombia: Chocó; Río Sucio; Parque Nacional Natural Los Katíos	7.84106	-77.1336
Helicops danieli	MHUAR15565	—	PQ241603	PQ278206	—	—	—	—	Colombia: Chocó; Río Sucio; Parque Nacional Natural Los Katíos	7.84106	-77.1336
Helicops gomesi	141	MN038105	MN38117	—	MN032449	MN032463	MN32476	—
Helicops hagmanni	MTR6272	MW219610	MW219602	—	MW218475	—	MW218477	—
Helicops infrataeniatus	MCP4818	—	GQ457740	JQ598933	—	GQ457859	—	—
Helicops leopardinus	UFMTR11939	MN038108	MN038121	—	MN032452	MN032465	MN032479	—
Helicops modestus	MTR11762	MN038109	MN038122	—	MN032454	MN032468	MN032478	—
Helicops nentur	ZUFMSREP2291	—	KT453992	—	—	KT453991	—	—
Helicops pastazae	BTBC2892	—	PQ241606	PQ278209	—	PQ278222	—	PQ278233	Colombia: Cundinamarca; Medina; Finca Agua Linda, Cercanias al Río Gazaguan	4.5144	-73.3588
Helicops phantasma	MZUSP14906	MW219609	MW219601	—	MW218474	MW218473	MW218476	—
Helicops polylepis	MTR13320	MN038107	MN038119	—	MN032457	MN032466	MN032482	—
Hydrodynastes bicinctus	—	GQ457802	GQ457742	JQ598935	JQ599030	GQ457862	YPX125	YPX125
Hydrops triangularis	H1476	MN038103	MN038114	—	MN032448	MN032461	MN032474	—
Lampropeltis getula	—	AY122821	KX694649	FJ997820	KX694732	KX694811	KX695024	EU402848
Macropisthodon rudis	—	KX694559	MK194095	KX694875	KX694735	JQ687452	KX695027	KX695095
Nerodia sipedon	—	AF402630	KX694654	AF402913	KX694741	KX694812	KX695033	KX695100
Philothamnus heterodermus	—	YPX519	YPX519	YPX519	YPX519	YPX519	YPX519	YPX519
Pseudoeryx plicatilis	H1399	MN038102	MN038115	—	MN032447	MN032460	MN032473	—
Psomophis joberti	—	GQ457829	GQ457768	KX694887	JQ599046	GQ457889	KX695043	KX695108
Sibynophis collaris	—	KX694581	KX694665	KC000121	KX694761	KX694818	—	JQ994296
References
Zaher H, Murphy RW, Arredondo JC, Graboski R, Machado-Filho PR, Mahlow K, Montingelli GG, Quadros AB, Orlov NL, Wilkinson M, Zhang Y-P, Grazziotin FG (2019) Large-scale molecular phylogeny, morphology, divergence-time estimation, and the fossil record of advanced caenophidian snakes (Squamata: Serpentes). PLoS ONE 14: e0216148. https://doi.org/10.1371/journal.pone.0216148

## Sheet: Table S2. PCR conditions
Table S2. Primers, source and PCR conditions for each of the four molecular markers. PCR conditions for all the primers were identical.
Gene	Primer	Sequence	Reference	PCR conditions
16S	L2510mod (16Sar)	5’ CCGACTGTTTAMCAAAAACA 3’	Palumbi et al. (1991)	94°C x 5’
	H3056mod (16Sbr)	5’ CTCCGGTCTGAACTCAGATCACGTRGG 3’	Palumbi et al. (1991)
cyt b	703Botp.mod*	5’ TCAAAYATCTCAACCTGATGAAAYTTYGG 3’	Pook et al. (2000)	95°C x 45’’	x35
cyt	MVZ16p.mod*	5’ GGCAAATAGGAAGTATCAYTCTGGYTT 3’	Pook et al. (2000)	55°C x 45’’
C-mos	S77	5’ CATGGACTGGGATCAGTTATG 3’	Lawson et al. (2005)	72°C x 1’
	S78	5’ CCTTGGGTGTGATTTTCTCACCT 3’	Lawson et al. (2005)	72°C x 10’
Rag1	Mart.FL1	5’ AGCTGCAGYCARTAYCAYAARATGTA 3’	Chiari et al. (2004)
	Amp.R1	5’ AACTCAGCTGCATTKCCAATRTCA 3’	Chiari et al. (2004)
References
Chiari Y, Vences M, Vieites DR, Rabemananjara F, Bora P, Ramilijaona Ravoahangimalala O, Meyer A (2004) New evidence for parallel evolution of colour patterns in Malagasy poison frogs (Mantella). Molecular Ecology 13: 3763–3774. https://doi.org/10.1111/j.1365-294X.2004.02367.x
Lawson R, Slowinski JB, Crother BI, Burbrink FT (2005) Phylogeny of the Colubroidea (Serpentes): New evidence from mitochondrial and nuclear genes. Molecular Phylogenetics and Evolution 37: 581–601. https://doi.org/10.1016/j.ympev.2005.07.016
Palumbi SR, Martin A, Romano S, McMillan WO, Stice L, Grabowski G (1991) The Simple Fool’s Guide to PCR. Version 2. Department of Zoology and Kewalo Marine Laboratory, University of Hawaii, Honolulu, HI, 45 pp.
Pook CE, Wüster W, Thorpe RS (2000) Historical biogeography of the western rattlesnake (Serpentes: Viperidae: Crotalus viridis), inferred from mitochondrial DNA sequence information. Molecular Phylogenetics and Evolution 15: 269–282. https://doi.org/10.1006/mpev.1999.0756

## Sheet: Table S3. Evolutionary models a
Table S3. Partitions obtained with MODELFINDER as implemented in IQ-TREE for the concatenated analysis of six molecular markers (mtDNA=12S, 16S, cyt b; nDNA=BDNF, C-mos, NT3, Rag1). Substitution models for the Maximum Likelihood analyses were obtained simultaneously with MODELFINDER, whereas those for the Bayesian inference were obtained with BMODELTEST as implemented in BEAST 2.
	Position	ModelTest	bModelTest
12S, 16S, cyt b_1	1-355, 356-888, 889-1952\3	TIM2+F+I+G4	121343
cyt b_2, cmos_2, rag1_1	890-1952\3, 2634-3198\3, 3799-4624\3	HKY+F+G4	123121
cytb_3	891-1952\3;	GTR+F+I+G4	123343
bdnf_1, bdnf_2, bdnf_3, cmos_1, cmos_3, nt3_2, rag1_2, rag1_3	1953-2632\3, 1954-2632\3, 1955-2632\3, 2633-3198\3, 2635-3198\3, 3200-3798\3, 3800-4624\3, 3801-4624\3	TN+F+R2	121131
nt3_1, nt3_3	3199-3798\3, 3201-3798\3	TPM2+R2	123121

## Sheet: Table S4. AIC values ASR
Table S4. Akaike Information Criterion values obtained for each of the five morphological characters and the three tested models: ER, equal rates; SYM, symetric rates; ARD, all rates different.
Character	Model
	ER	SYM	ARD
Hemipenial lobes	9.6	9.6	10.9
Reproduction mode	29.4	33	37.2
Subcaudal keels	10	10	11.9
Dorsal keel strength	29.7	32.7	37.5
Dorsal color pattern	46.9	67.9	95.2
